# Supplementary material for: Thermal Percolation Behavior in Thermal Conductivity of Polymer Nanocomposite with Lateral Size of Graphene Nanoplatelet
Source: Polymers (Basel). 2022 Jan 13;14(2):323. doi: 10.3390/polym14020323 (PMC8780660; doi:10.3390/polym14020323)
Supplement: Supplementary file 1 [file polymers-14-00323-s001.zip]

Archive with 2 entries (2 files):
- polymers-1543825-supplementary.pdf
- Video S1.mp4
